# Supplementary material for: Comprehensive Genomic Characterization of m6A Methylation Machinery and Its Cadmium-Responsive Expression Profiles in Pepper (Capsicum chinense)
Source: Int J Mol Sci. 2026 May 4;27(9):4110. doi: 10.3390/ijms27094110 (PMC13163424; doi:10.3390/ijms27094110)
Supplement: Supplementary file 1 [file ijms-27-04110-s001.zip]

Archive with 2 entries (2 files):
- Supplementary figure_Proof.pdf
- Supplementary table_Proof.xlsx
