# Supplementary material for: Comprehensive Genomic Characterization of m6A Methylation Machinery and Its Cadmium-Responsive Expression Profiles in Pepper (Capsicum chinense)
Source: Int J Mol Sci. 2026 May 4;27(9):4110. doi: 10.3390/ijms27094110 (PMC13163424; doi:10.3390/ijms27094110)
Supplement: Supplementary file 1 [file ijms-27-04110-s001.zip › Supplementary table_Proof.xlsx]

## Sheet: Table S1
Table S1. Detailed information on the Ccm⁶A genes
Chr ID	Sequence ID	Rename	start	end	Type	Num of Exon	Num of Intron
CM008431.1	BC332_01994_mrna	CcALKBH1	132729974	132748976	Eraser	7	6
CM008432.1	BC332_05463_mrna	CcALKBH2	157562580	157566780	Eraser	6	5
CM008433.1	BC332_07095_mrna	CcALKBH3	35359540	35364171	Eraser	4	3
CM008435.1	BC332_12539_mrna	CcALKBH4	5712303	5715444	Eraser	4	3
CM008435.1	BC332_13588_mrna	CcALKBH5	166636967	166655958	Eraser	7	6
CM008442.1	BC332_31348_mrna	CcALKBH6	222127295	222131639	Eraser	7	6
MCIT02000087.1	BC332_33204_mrna	CcALKBH7	441049	444202	Eraser	6	5
CM008432.1	BC332_04220_mrna	CcCPSF30	131010815	131020941	Reader	7	6
CM008431.1	BC332_01922_mrna	CcECT1	117636697	117640950	Reader	9	8
CM008431.1	BC332_01923_mrna	CcECT2	117790890	117794885	Reader	9	8
CM008438.1	BC332_20408_mrna	CcECT3	6104468	6106791	Reader	3	2
CM008438.1	BC332_22085_mrna	CcECT4	183480347	183486043	Reader	9	8
CM008442.1	BC332_31410_mrna	CcECT5	224102626	224112797	Reader	7	6
MCIT02000016.1	BC332_31775_mrna	CcECT6	2371080	2399226	Reader	8	7
CM008433.1	BC332_08813_mrna	CcFIP37A	245326746	245338156	Writer	14	13
CM008439.1	BC332_23144_mrna	CcFIP37B	17690336	17693279	Writer	4	3
CM008438.1	BC332_21200_mrna	CcMTA	135978055	135989613	Writer	7	6
CM008435.1	BC332_14424_mrna	CcMTB1	235090787	235096796	Writer	6	5
CM008435.1	BC332_14425_mrna	CcMTB2	235100944	235107474	Writer	6	5
CM008434.1	BC332_12066_mrna	CcMTC	227803930	227807814	Writer	8	7

## Sheet: Table S2
Table S2. Physicochemical properties of Ccm6A proteins
Sequence ID	Rename	Number of Amino Acid	Molecular Weight(KDa)	Theoretical pI	Instability Index	Aliphatic Index	Grand Average of Hydropathicity
BC332_21200_mrna	CcMTA	729	80532.4	6.56	44.9	77.46	-0.402
BC332_14425_mrna	CcMTB2	1093	122298	6.37	59.72	51.49	-1.109
BC332_14424_mrna	CcMTB1	1151	129365	7.11	57.19	49.71	-1.089
BC332_12066_mrna	CcMTC	449	51706.2	8.42	47.37	85.97	-0.413
BC332_08813_mrna	CcFIP37A	339	38276.1	4.85	59.04	76.31	-0.778
BC332_23144_mrna	CcFIP37B	199	22703.5	8.12	46.34	90.65	-0.241
BC332_13588_mrna	CcALKBH5	355	40133.6	6.38	56.3	82.17	-0.35
BC332_12539_mrna	CcALKBH4	247	28093.8	9.07	47.66	72.59	-0.671
BC332_31348_mrna	CcALKBH6	341	38181.3	6.36	47.77	86.04	-0.312
BC332_33204_mrna	CcALKBH7	447	50565.7	8.79	50.64	76.04	-0.572
BC332_05463_mrna	CcALKBH2	452	49960.3	5.4	49.46	74.38	-0.469
BC332_07095_mrna	CcALKBH3	259	29469	4.6	50.18	84.32	-0.365
BC332_01994_mrna	CcALKBH1	262	29555.5	5.91	47.24	85.88	-0.369
BC332_01923_mrna	CcECT2	698	76493	7.59	35.67	61.69	-0.681
BC332_31410_mrna	CcECT5	746	81699.8	6.59	37.65	73.45	-0.491
BC332_01922_mrna	CcECT1	699	77413.9	6.97	37.77	57.48	-0.76
BC332_31775_mrna	CcECT6	608	66518.3	5.26	52.78	59.18	-0.641
BC332_04220_mrna	CcCPSF30	762	84369.4	7.85	54.3	49.55	-0.87
BC332_22085_mrna	CcECT4	571	63401.3	8.66	41.53	55.83	-0.767
BC332_20408_mrna	CcECT3	192	21678.1	6.3	44.39	69.48	-0.633

## Sheet: Table S3
Table S3. Syntenic analysis of Ccm6A genes
Capsicum chinense vs Capsicum chinense								Capsicum chinense vs Solanum lycopersicum								Capsicum chinense vs Arabidopsis thaliana
Gene 1	Chromosome	Start (bp)	End (bp)	Gene 2	Chromosome	Start (bp)	End (bp)	Gene 1	Chromosome	Start (bp)	End (bp)	Gene 2	Chromosome	Start (bp)	End (bp)	Gene 1	Chromosome	Start (bp)	End (bp)	Gene 2	Chromosome	Start (bp)	End (bp)
								BC332_01922_mrna	CM008431.1	117636697	117640950	rna-XM_004228900.5	NC_090800.1	41349952	41354469	PAC:19649149	chr1	17769938	17773493	BC332_31410_mrna	CM008442.1	224102626	224112797
								BC332_31410_mrna	CM008442.1	224102626	224112797	rna-XM_069292288.1	NC_090811.1	68581895	68590656	PAC:19642356	chr2	7818940	7821373	BC332_05463_mrna	CM008432.1	157562580	157566780
								BC332_31348_mrna	CM008442.1	222127295	222131639	rna-XM_004253026.5	NC_090811.1	67453973	67459160	PAC:19662789	chr3	5916940	5920188	BC332_31410_mrna	CM008442.1	224102626	224112797
								BC332_04220_mrna	CM008432.1	131010815	131020941	rna-XM_004233097.5	NC_090801.1	56195743	56210316	PAC:19645004	chr4	17078311	17080749	BC332_05463_mrna	CM008432.1	157562580	157566780
								BC332_05463_mrna	CM008432.1	157562580	157566780	rna-XM_004232437.5	NC_090801.1	63425102	63430835	PAC:19646150	chr4	1092681	1094597	BC332_07095_mrna	CM008433.1	35359540	35364171
								BC332_05463_mrna	CM008432.1	157562580	157566780	rna-XM_004233934.5	NC_090801.1	49894998	49899513	PAC:19645076	chr4	7180437	7183677	BC332_20408_mrna	CM008438.1	6104468	6106791
								BC332_04220_mrna	CM008432.1	131010815	131020941	rna-XM_004231507.5	NC_090801.1	39717174	39733383
								BC332_08813_mrna	CM008433.1	245326746	245338156	rna-XM_004236195.5	NC_090802.1	59705576	59713926
								BC332_07095_mrna	CM008433.1	35359540	35364171	rna-XM_004247385.5	NC_090808.1	64026035	64030327
								BC332_12066_mrna	CM008434.1	227803930	227807814	rna-XM_069297446.1	NC_090803.1	66130175	66135431
								BC332_12539_mrna	CM008435.1	5712303	5715444	rna-XM_004236603.5	NC_090803.1	5936150	5940594
								BC332_14424_mrna	CM008435.1	235090787	235096796	rna-XM_004239610.5	NC_090804.1	68816243	68823711
								BC332_22085_mrna	CM008438.1	183480347	183486043	rna-XM_010316199.4	NC_090800.1	88130549	88136921
								BC332_21200_mrna	CM008438.1	135978055	135989613	rna-XM_004245125.4	NC_090807.1	56954761	56962916
								BC332_20408_mrna	CM008438.1	6104468	6106791	rna-XM_004244545.5	NC_090807.1	3009908	3028605

## Sheet: Table S4
Table S4. qRT‑PCR amplification Ct values of Ccm⁶A genes
SampleName	TargetName	Ct	SampleName	TargetName	Ct
CK_CdSen-1	CcActin	22.1286	CK_CdRes-1	CcActin	21.4172
CK_CdSen-1	CcActin	22.168	CK_CdRes-1	CcActin	21.3253
CK_CdSen-1	CcActin	22.075	CK_CdRes-1	CcActin	21.3006
CK_CdSen-1	CcFIP37B	26.2083	CK_CdRes-1	CcFIP37B	24.7487
CK_CdSen-1	CcFIP37B	26.2667	CK_CdRes-1	CcFIP37B	24.7368
CK_CdSen-1	CcFIP37B	26.3071	CK_CdRes-1	CcFIP37B	24.838
CK_CdSen-1	CcMTA	28.8408	CK_CdRes-1	CcMTA	27.3645
CK_CdSen-1	CcMTA	28.7643	CK_CdRes-1	CcMTA	27.3226
CK_CdSen-1	CcMTA	28.618	CK_CdRes-1	CcMTA	27.5514
CK_CdSen-1	CcMTB1	26.0763	CK_CdRes-1	CcMTB1	23.3602
CK_CdSen-1	CcMTB1	26.1585	CK_CdRes-1	CcMTB1	23.2582
CK_CdSen-1	CcMTB1	26.1972	CK_CdRes-1	CcMTB1	23.2225
CK_CdSen-1	CcMTB2	25.0633	CK_CdRes-1	CcMTB2	22.3914
CK_CdSen-1	CcMTB2	24.9944	CK_CdRes-1	CcMTB2	22.4232
CK_CdSen-1	CcMTB2	24.9651	CK_CdRes-1	CcMTB2	22.5191
CK_CdSen-1	CcMTC	29.3208	CK_CdRes-1	CcMTC	27.267
CK_CdSen-1	CcMTC	29.3692	CK_CdRes-1	CcMTC	27.287
CK_CdSen-1	CcMTC	29.4885	CK_CdRes-1	CcMTC	27.2425
CK_CdSen-1	CcFIP37A	26.1821	CK_CdRes-1	CcFIP37A	23.7278
CK_CdSen-1	CcFIP37A	26.2336	CK_CdRes-1	CcFIP37A	23.6868
CK_CdSen-1	CcFIP37A	26.3024	CK_CdRes-1	CcFIP37A	23.5813
CK_CdSen-1	CcECT1	24.8633	CK_CdRes-1	CcECT1	23.1444
CK_CdSen-1	CcECT1	24.5482	CK_CdRes-1	CcECT1	23.1131
CK_CdSen-1	CcECT1	24.6477	CK_CdRes-1	CcECT1	23.1255
CK_CdSen-1	CcECT2	21.7913	CK_CdRes-1	CcECT2	22.0758
CK_CdSen-1	CcECT2	21.6948	CK_CdRes-1	CcECT2	22.1397
CK_CdSen-1	CcECT2	21.7409	CK_CdRes-1	CcECT2	22.1463
CK_CdSen-1	CcECT3	29.1638	CK_CdRes-1	CcECT3	27.2478
CK_CdSen-1	CcECT3	29.1675	CK_CdRes-1	CcECT3	27.3909
CK_CdSen-1	CcECT3	29.1333	CK_CdRes-1	CcECT3	27.5959
CK_CdSen-1	CcECT4	26.1825	CK_CdRes-1	CcECT4	24.997
CK_CdSen-1	CcECT4	26.1577	CK_CdRes-1	CcECT4	24.914
CK_CdSen-1	CcECT4	26.0779	CK_CdRes-1	CcECT4	24.9446
CK_CdSen-1	CcECT5	26.4732	CK_CdRes-1	CcECT5	24.1958
CK_CdSen-1	CcECT5	26.5829	CK_CdRes-1	CcECT5	24.2188
CK_CdSen-1	CcECT5	26.5477	CK_CdRes-1	CcECT5	24.3153
CK_CdSen-1	CcECT6	22.3497	CK_CdRes-1	CcECT6	21.6758
CK_CdSen-1	CcECT6	22.4052	CK_CdRes-1	CcECT6	21.7381
CK_CdSen-1	CcECT6	22.3542	CK_CdRes-1	CcECT6	21.6997
CK_CdSen-1	CcCPSF30	27.6143	CK_CdRes-1	CcCPSF30	25.8874
CK_CdSen-1	CcCPSF30	27.446	CK_CdRes-1	CcCPSF30	25.859
CK_CdSen-1	CcCPSF30	27.4599	CK_CdRes-1	CcCPSF30	25.974
CK_CdSen-1	CcALKBH1	27.7584	CK_CdRes-1	CcALKBH1	25.2111
CK_CdSen-1	CcALKBH1	27.7536	CK_CdRes-1	CcALKBH1	25.2295
CK_CdSen-1	CcALKBH1	27.7375	CK_CdRes-1	CcALKBH1	25.208
CK_CdSen-1	CcALKBH2	31.2619	CK_CdRes-1	CcALKBH2	28.4939
CK_CdSen-1	CcALKBH2	31.1879	CK_CdRes-1	CcALKBH2	28.487
CK_CdSen-1	CcALKBH2	31.0094	CK_CdRes-1	CcALKBH2	28.4923
CK_CdSen-1	CcALKBH3	30.8023	CK_CdRes-1	CcALKBH3	28.6373
CK_CdSen-1	CcALKBH3	31.0085	CK_CdRes-1	CcALKBH3	28.7209
CK_CdSen-1	CcALKBH3	30.6784	CK_CdRes-1	CcALKBH3	28.7452
CK_CdSen-1	CcALKBH4	31.1468	CK_CdRes-1	CcALKBH4	28.0974
CK_CdSen-1	CcALKBH4	31.0513	CK_CdRes-1	CcALKBH4	28.0203
CK_CdSen-1	CcALKBH4	31.0341	CK_CdRes-1	CcALKBH4	28.2096
CK_CdSen-1	CcALKBH5	29.5371	CK_CdRes-1	CcALKBH5	26.965
CK_CdSen-1	CcALKBH5	29.4152	CK_CdRes-1	CcALKBH5	27.0436
CK_CdSen-1	CcALKBH5	29.4758	CK_CdRes-1	CcALKBH5	26.9341
CK_CdSen-1	CcALKBH6	27.0277	CK_CdRes-1	CcALKBH6	26.0783
CK_CdSen-1	CcALKBH6	27.0444	CK_CdRes-1	CcALKBH6	26.0383
CK_CdSen-1	CcALKBH6	27.0816	CK_CdRes-1	CcALKBH6	26.0131
CK_CdSen-1	CcALKBH7	27.411	CK_CdRes-1	CcALKBH7	25.0144
CK_CdSen-1	CcALKBH7	27.5307	CK_CdRes-1	CcALKBH7	25.0146
CK_CdSen-1	CcALKBH7	27.516	CK_CdRes-1	CcALKBH7	25.0216
Cd_CdSen-1	CcActin	22.7309	Cd_CdRes-1	CcActin	25.6873
Cd_CdSen-1	CcActin	22.7787	Cd_CdRes-1	CcActin	25.7
Cd_CdSen-1	CcActin	22.9207	Cd_CdRes-1	CcActin	25.7239
Cd_CdSen-1	CcFIP37B	26.9626	Cd_CdRes-1	CcFIP37B	29.7484
Cd_CdSen-1	CcFIP37B	26.8516	Cd_CdRes-1	CcFIP37B	29.5408
Cd_CdSen-1	CcFIP37B	26.6888	Cd_CdRes-1	CcFIP37B	29.8284
Cd_CdSen-1	CcMTA	28.523	Cd_CdRes-1	CcMTA	29.4394
Cd_CdSen-1	CcMTA	27.7108	Cd_CdRes-1	CcMTA	29.6134
Cd_CdSen-1	CcMTA	28.7958	Cd_CdRes-1	CcMTA	29.4364
Cd_CdSen-1	CcMTB1	26.4391	Cd_CdRes-1	CcMTB1	26.2462
Cd_CdSen-1	CcMTB1	26.3646	Cd_CdRes-1	CcMTB1	26.1859
Cd_CdSen-1	CcMTB1	26.3822	Cd_CdRes-1	CcMTB1	26.1794
Cd_CdSen-1	CcMTB2	25.245	Cd_CdRes-1	CcMTB2	26.388
Cd_CdSen-1	CcMTB2	25.1215	Cd_CdRes-1	CcMTB2	26.3156
Cd_CdSen-1	CcMTB2	25.239	Cd_CdRes-1	CcMTB2	26.344
Cd_CdSen-1	CcMTC	30.7553	Cd_CdRes-1	CcMTC	30.9395
Cd_CdSen-1	CcMTC	30.8557	Cd_CdRes-1	CcMTC	31.0214
Cd_CdSen-1	CcMTC	30.6993	Cd_CdRes-1	CcMTC	30.9837
Cd_CdSen-1	CcFIP37A	26.5734	Cd_CdRes-1	CcFIP37A	26.8297
Cd_CdSen-1	CcFIP37A	26.3813	Cd_CdRes-1	CcFIP37A	26.8065
Cd_CdSen-1	CcFIP37A	26.711	Cd_CdRes-1	CcFIP37A	26.82
Cd_CdSen-1	CcECT1	24.9417	Cd_CdRes-1	CcECT1	26.9332
Cd_CdSen-1	CcECT1	24.822	Cd_CdRes-1	CcECT1	26.8725
Cd_CdSen-1	CcECT1	24.9025	Cd_CdRes-1	CcECT1	27.0945
Cd_CdSen-1	CcECT2	22.0257	Cd_CdRes-1	CcECT2	25.3576
Cd_CdSen-1	CcECT2	22.0361	Cd_CdRes-1	CcECT2	25.3294
Cd_CdSen-1	CcECT2	21.9447	Cd_CdRes-1	CcECT2	25.2938
Cd_CdSen-1	CcECT3	29.1584	Cd_CdRes-1	CcECT3	31.3501
Cd_CdSen-1	CcECT3	29.1408	Cd_CdRes-1	CcECT3	31.3801
Cd_CdSen-1	CcECT3	29.1039	Cd_CdRes-1	CcECT3	31.2765
Cd_CdSen-1	CcECT4	26.3651	Cd_CdRes-1	CcECT4	29.5845
Cd_CdSen-1	CcECT4	26.2495	Cd_CdRes-1	CcECT4	29.5606
Cd_CdSen-1	CcECT4	26.224	Cd_CdRes-1	CcECT4	29.6306
Cd_CdSen-1	CcECT5	26.9905	Cd_CdRes-1	CcECT5	28.4071
Cd_CdSen-1	CcECT5	27.1068	Cd_CdRes-1	CcECT5	28.5993
Cd_CdSen-1	CcECT5	27.1001	Cd_CdRes-1	CcECT5	28.5611
Cd_CdSen-1	CcECT6	22.7298	Cd_CdRes-1	CcECT6	26.476
Cd_CdSen-1	CcECT6	22.6547	Cd_CdRes-1	CcECT6	26.4732
Cd_CdSen-1	CcECT6	22.764	Cd_CdRes-1	CcECT6	26.4686
Cd_CdSen-1	CcCPSF30	27.9038	Cd_CdRes-1	CcCPSF30	29.3826
Cd_CdSen-1	CcCPSF30	28.0291	Cd_CdRes-1	CcCPSF30	29.2518
Cd_CdSen-1	CcCPSF30	27.8464	Cd_CdRes-1	CcCPSF30	29.4568
Cd_CdSen-1	CcALKBH1	28.2683	Cd_CdRes-1	CcALKBH1	28.2598
Cd_CdSen-1	CcALKBH1	28.2895	Cd_CdRes-1	CcALKBH1	28.3825
Cd_CdSen-1	CcALKBH1	28.2585	Cd_CdRes-1	CcALKBH1	28.3593
Cd_CdSen-1	CcALKBH2	31.7867	Cd_CdRes-1	CcALKBH2	31.4582
Cd_CdSen-1	CcALKBH2	31.6732	Cd_CdRes-1	CcALKBH2	31.6312
Cd_CdSen-1	CcALKBH2	32.0065	Cd_CdRes-1	CcALKBH2	31.4372
Cd_CdSen-1	CcALKBH3	31.9142	Cd_CdRes-1	CcALKBH3	31.2416
Cd_CdSen-1	CcALKBH3	31.706	Cd_CdRes-1	CcALKBH3	31.6287
Cd_CdSen-1	CcALKBH3	31.8298	Cd_CdRes-1	CcALKBH3	31.8061
Cd_CdSen-1	CcALKBH4	32.1867	Cd_CdRes-1	CcALKBH4	32.3554
Cd_CdSen-1	CcALKBH4	32.2172	Cd_CdRes-1	CcALKBH4	32.6875
Cd_CdSen-1	CcALKBH4	32.1386	Cd_CdRes-1	CcALKBH4	32.7991
Cd_CdSen-1	CcALKBH5	30.4863	Cd_CdRes-1	CcALKBH5	31.3591
Cd_CdSen-1	CcALKBH5	30.2694	Cd_CdRes-1	CcALKBH5	31.3411
Cd_CdSen-1	CcALKBH5	30.2582	Cd_CdRes-1	CcALKBH5	31.1831
Cd_CdSen-1	CcALKBH6	27.1666	Cd_CdRes-1	CcALKBH6	30.5574
Cd_CdSen-1	CcALKBH6	27.2454	Cd_CdRes-1	CcALKBH6	30.2655
Cd_CdSen-1	CcALKBH6	27.3381	Cd_CdRes-1	CcALKBH6	30.3847
Cd_CdSen-1	CcALKBH7	28.2492	Cd_CdRes-1	CcALKBH7	27.9211
Cd_CdSen-1	CcALKBH7	28.2068	Cd_CdRes-1	CcALKBH7	27.9939
Cd_CdSen-1	CcALKBH7	28.2	Cd_CdRes-1	CcALKBH7	28.0698

## Sheet: Table S5
Table S5. Cis-regulatory elements of Ccm6A genes
	light response																										stress responses										phytohormone reponse
Gene name	3-AF1	LAMP	GC-motif	ATC-motif	circadian	ACE	AE-box	AT1-motif	ATCT-motif	Box 4	Box II	Box III	chs-CMA1a	chs-CMA2a	box S	GA-motif	Gap-box	GATA-motif	G-Box	GT1-motif	I-box	MRE	Sp1	TCCC-motif	CTAG-motif	TCT-motif	ARE	STRE	DRE	MYC	MYB	WUN-motif	TC-rich repeats	MBS	W box	LTR	ABRE	ERE	as-1	AuxRE	AuxRR	CGTCA	GARE	P-box	TATC	TCA	TGACG-motif	CARE	TGA-element
CcECT1					2			1		2									1								1	2		5	6	1	1	1		3		2		1					1	3
CcECT2		1			1		1	1		1								3	3	1			1				6	8		4	5	1		1		1	2	3
CcALKBH1					1					3			1			1			1	1						1	3	1		4	10	1				1	1	2	2			2	4				2		1
CcCPSF30							2			6					1			2	1	1						2	3	2		2			4			1	1	1	1			1		1		1	1		1
CcALKBH2							1			5			1					2	2	5						2	1	2			5		2			1	3									2
CcALKBH3								1		3	1		2						2	2						1		5		4	1	1					1	4	1			1				4	1	1
CcFIP37A			1		1		1			3	1								7		1	1				1		3	1	4	10	2		1	1	2	6	4	2			2			1		2		1
CcMTC					1		1			3										1							2	2			9			1	3	1		2					1			1			3
CcALKBH4			2		1														1					1			3	1		5	3				7	9	1				1				2				3
CcALKBH5	1						1	2		3		1	1		1				7	2						2		1		3		2	1		1		6	1							1
CcMTB1							1		1	2						1	1		2	2	1				1	1	5			3	2	3				1	3	1	1			1				1	1
CcMTB2					2		2					1							5					1		1	4	1		2	4		1		1		6							1		1
CcECT3							1		2	1									2	4						1		2		5	10			3			1	1	3			3	1		3	4	3
CcMTA			1		1			2		5	1		1	1				1	2						1	1	1	2		3	3				1		2	1								1		2	1
CcECT4							1			2						1					3						4	8		5	11				2									1	1
CcFIP37B			1							1	1					1			5								1	3		4	3	1		2	1		4	1	1			1		1			1
CcALKBH6						2		1		2						1			1	2					1		1	4	1	2	11					2	1		1			1	1			3	1	1
CcECT5										7						1		1		1				1		2		1		2	3		1						1			1					1		1
CcECT6				1					1	4			1					1	1	1							3	2		4	6	1			2	2	3	3							1				1
CcALKBH7						1	1			5																	2		1	1	5			1	2			2										1
[truncated: 9 more columns]

## Sheet: Table S6
Table S6. Specific primers used for qRT-PCR
No.	Name	Gene Identifier	Orientation	Primer Sequence (5'->3')
1	CcALKBH1	BC332_01994_mrna	Forward	GCCACATCAAGACGGACCA
			Reverse	TTCCTCACAGCAGCCTCCT
2	CcALKBH2	BC332_05463_mrna	Forward	TTGAGTGGTCAGGTTAATGGTGTG
			Reverse	GCGGGTGCAGTATAAGTCCTCT
3	CcALKBH3	BC332_07095_mrna	Forward	GCAATCAGGCTATGAGGTTCGG
			Reverse	GCATCACGCAGGTTGACTCTAG
4	CcALKBH4	BC332_12539_mrna	Forward	CGACGATTCGTGTATTCGGTAGAT
			Reverse	CAACCTACATAGTCATCGCCTCC
5	CcALKBH5	BC332_13588_mrna	Forward	TCGTGGGACCAATAACTCAGAGG
			Reverse	AGGGTAGGTGCTGCCATTCTTT
6	CcALKBH6	BC332_31348_mrna	Forward	TGTGGACCTGCTGTTGGACTAA
			Reverse	GCTTCCGTAGACACCTGAACTG
7	CcALKBH7	BC332_33204_mrna	Forward	TGAAGGAGAGTTCTCTGGTCCCT
			Reverse	CCATCTTTCAAGTGCTGCCGATT
8	CcAtin	CcAtin	Forward	AATCAATCCCTCCACCTCTTCAC
			Reverse	TGACCCATCCCTACCATAACAC
9	CcCPSF30	BC332_04220_mrna	Forward	TCCCACCAGCCAGCAAACTC
			Reverse	CCTCCTTTAGCAGCACCACCAA
10	CcECT1	BC332_01922_mrna	Forward	GCGTACCAGGAGGCTCAACA
			Reverse	CAGACCCTGCTCCATCTTAACCT
11	CcECT2	BC332_01923_mrna	Forward	CCGTTGCTCCTCCTGCTGAT
			Reverse	CCTCCCATTCATTACCAGAACCA
12	CcECT3	BC332_20408_mrna	Forward	CTGATTCCACAGTGACCGAATGG
			Reverse	TGTCCTCGTTCATGGCTTGAGT
13	CcECT4	BC332_22085_mrna	Forward	TGTGACTGGCATCAAGGGTGAA
			Reverse	AACATGGCATGGAATCCGAACC
14	CcECT5	BC332_31410_mrna	Forward	TTGGCAGCAAGATAAGTGGAGTG
			Reverse	TGATGTCCTCGACGCATAATCCT
15	CcECT6	BC332_31775_mrna	Forward	CCTGTTGGATCGTTTGGTGGAG
			Reverse	CTGCTTGAGGAGCCTGGTGTA
16	CcFIP37A	BC332_08813_mrna	Forward	TCAACTCAAGCCGCCGTCTAT
			Reverse	AGCCTGGTTTCCGATCTCTTCA
17	CcFIP37B	BC332_23144_mrna	Forward	GCACTACATAGGCGTACTGAAG
			Reverse	TCTTGCCCACTTTGCTTTCTG
18	CcMTA	BC332_21200_mrna	Forward	GATGCCAATCTCGTTCCTACAT
			Reverse	GGTTCACCAAGCTCTACTTCTG
19	CcMTB1	BC332_14424_mrna	Forward	ACACCTTATGAACATGGCAGAG
			Reverse	CTACGGCGGATATGACCTTCT
20	CcMTB2	BC332_14425_mrna	Forward	TGGCTGGCTAACTGTTGGTAA
			Reverse	AGGTGTGGTGACGATAAGATGT
21	CcMTC	BC332_12066_mrna	Forward	TCCGCTTGCTCACAGTATTGAAC
			Reverse	ATCGGTTAGGCAAAGTTGGGTAC

## Sheet: Table S7
Table S7. Primer used for cloning of CcMTA gene
No.	Name	Gene Identifier	Orientation	Primer Sequence (5'->3')
1	CcMTA	BC332_21200_mrna	Forward	cgagctcggtacccgggatccATGGAACCTCACTCGGACGG
			Reverse	gccgggccctctagaggatccCACATCACGGTTTACTGCTTTTGC

## Sheet: Table S8
Table S8. Relative expression and fold-change values of target genes
CdSen-1 Relative expression
Gene	CcActin	CcALKBH1	CcALKBH2	CcALKBH3	CcALKBH4	CcALKBH5	CcALKBH6	CcALKBH7	CcCPSF30	CcECT1	CcECT2	CcECT3	CcECT4	CcECT5	CcECT6	CcFIP37A	CcFIP37B	CcMTA	CcMTB1	CcMTB2	CcMTC
Cd	1.002	1.12	1.017	0.813	0.749	0.888	1.404	0.968	1.205	1.399	1.344	1.632	1.461	1.114	1.266	1.298	1.084	2.236	1.352	1.407	0.62
CK	1	1	1.003	1.004	1.001	1.001	1	1.001	1.001	1.004	1	1	1	1.001	1	1.001	1	1.002	1.001	1	1.001
log2(Cd/CK)	0.001726	0.163955	0.019782	-0.30456	-0.41772	-0.17282	0.488933	-0.04736	0.266561	0.478835	0.426429	0.706803	0.546619	0.155257	0.340237	0.37588	0.1164	1.15771	0.434399	0.492513	-0.69128
CdRes-1 Relative expression
Gene	CcActin	CcALKBH1	CcALKBH2	CcALKBH3	CcALKBH4	CcALKBH5	CcALKBH6	CcALKBH7	CcCPSF30	CcECT1	CcECT2	CcECT3	CcECT4	CcECT5	CcECT6	CcFIP37A	CcFIP37B	CcMTA	CcMTB1	CcMTB2	CcMTC
Cd	1.00006	2.36092	2.53282	2.8638	0.909805	1.03146	1.00114	2.60131	1.86818	1.43391	2.21903	1.3497	0.821468	1.05646	0.751539	2.30155	0.673526	4.83916	2.69967	1.36764	1.55874
CK	1.0006	1.00002	1	1.00052	1.00145	1.00051	1.00017	1	1.00057	1.00004	1.00024	1.00488	1.00028	1.00064	1.00016	1.00092	1.00049	1.00234	1.00081	1.0007	1.00008
log2(Cd/CK)	-0.000787029	1.23932	1.34074	1.51718	-0.138455	0.0439594	0.00139232	1.37923	0.900805	0.519898	1.14958	0.425618	-0.284131	0.0783099	-0.412308	1.20128	-0.570898	2.27138	1.43161	0.450676	0.64027
CdRes-1/CdSen-1 Relative expression
Gene	CcActin	CcALKBH1	CcALKBH2	CcALKBH3	CcALKBH4	CcALKBH5	CcALKBH6	CcALKBH7	CcCPSF30	CcECT1	CcECT2	CcECT3	CcECT4	CcECT5	CcECT6	CcFIP37A	CcFIP37B	CcMTA	CcMTB1	CcMTB2	CcMTC
CdRes-1 Cd	1	2.361	2.533	2.864	0.91	1.031	1.001	2.601	1.868	1.434	2.219	1.35	0.821	1.056	0.752	2.302	0.674	4.839	2.7	1.368	1.559
CdSen-1 Cd	1.002	1.12	1.017	0.813	0.749	0.888	1.404	0.968	1.205	1.399	1.344	1.632	1.461	1.114	1.266	1.298	1.084	2.236	1.352	1.407	0.62
log2[Cd(CdRes-1)/Cd(CdSen-1)]	-0.0028	1.07585	1.31643	1.8166	0.280592	0.21606	-0.4879	1.42616	0.632597	0.03556	0.723397	-0.27401	-0.83068	-0.07652	-0.75236	0.826315	-0.68656	1.11383	0.997688	-0.04093	1.33004
